# Supplementary material for: Transcription-replication conflict resolution by nuclear RNA interference
Source: Mol Cell. Author manuscript; Available in PMC 2025 Nov 18. (PMC12624956; doi:10.1016/j.molcel.2025.10.003)
Supplement: MMC3 [file NIHMS2119089-supplement-MMC3.csv]

Name	Sequence (5'-3')	Use
Ago1_A5	CGTATACTTGCAGCCATTTAGGTC	Ago1-D580A dCAPs; XbaI cuts WT
Ago1-D580A_dCAPs	CCAAATCCAACCCTTTGGGAAATGTTCCTACTCTTATTCTTGGTCTAG	Ago1-D580A dCAPs; XbaI cuts WT
Ago1-InF1	CAGCATCGCAATAATGTCGG	KO genotype
Ago1-InR1	GCCCAAGATCTAATAGGAGC	KO genotype
Cul1_A3	GCTCGACCAAAACTGCAGTGAGGATATC	Cul1-R330 dCAPs; SphI cuts WT
Cul1-R330syn_dCAPs	CCTGATCTCTTGACAAACTCCTCAAATGCATG	Cul1-R330 dCAPs; SphI cuts WT
Dbl8_InF1	GGCTCAAGTGAAAAGTGCCG	Dbl8 KO genotype
Dbl8_InR1	GACGCGTTACATTGGCATCC	Dbl8 KO genotype
Dbl8_L1	AATCACAAACTTCGGATTATAATGGG	Dbl8 KO cassette
Dbl8_L2	TAATTAACCCGGGGATCCGTCGACCTGATGTCCACACAGCACTCG	Dbl8 KO cassette
Dbl8_L5	AAACGAGCTCGAATTCATCGATGATAAGCCGATTTAGGTTTTAGTATGAG	Dbl8 KO cassette
Dbl8_L6	AGAATATACTGGTGCATTTGTCCTG	Dbl8 KO cassette
Dcr1_A14	GAATGGATATTTCAAGTTTTCTACTTCC	Dcr1-K38R/A dCAPs; BglII cuts WT
Dcr1_A15	ATTACTGCAGATTTGTTCTATTTGTTTCTTGC	Dcr1-D145N dCAPs; PvuI cuts WT
Dcr1_A16	CTCCATTTGGCATTTATTCATCCTTCC	Dcr1-D1127A dCAPs; PstI cuts mutant
Dcr1_A4	GGAATGAATGAGCTTGTACAAACAC	Dcr1-K38R/A cassette
Dcr1_A8	GCTTGTCAGGCTTTAACATCTGC	Dcr1-D937A dCAPs; SpeI cuts WT
Dcr1_L9	CCTATGTTCCGATAAGAGCAGGC	Dcr1-delta-Hel cassette
Dcr1_C103Δ_F	GATATTGAACACAAGGTATACCAATTACTGAAATGAGACTTGAAATATACAGTATT	Dcr1-C103 cassette
Dcr1_C103Δ_NLS_F	CCTAAAAAAAAACGTAAAGTTTGAGACTTGAAATATACAGTATT	Dcr1-C103-NLS cassette
Dcr1_C103Δ_NLS_R	AACTTTACGTTTTTTTTTAGGTTTCAGTAATTGGTATACCTTGTGTTCAATATC	Dcr1-C103-NLS cassette
Dcr1_C103Δ_R	AATACTGTATATTTCAAGTCTCATTTCAGTAATTGGTATACCTTGTGTTCAATATC	Dcr1-C103 cassette
Dcr1_D1127A_dCAPs	CTTTTTATAAAGGTATTGTACGATAATGTAATCCAATACTGCA	Dcr1-D1127A dCAPs; PstI cuts mutant
Dcr1_D1127A_F	CAGCAGCACCCAAAAACTCCAAC	Dcr1-D1127A cassettes
Dcr1_D1127A_R	GTTGGAGTTTTTGGGTGCTGCTG	Dcr1-D1127A cassettes
Dcr1_D145N_dCAPs	CATGATGCGAGCATACGCATCATTTCCAATTGCATGATGACGATC	Dcr1-D145N dCAPs; PvuI cuts WT
Dcr1_D145N_F2	GAATTTAATTATATTCAATGAATGTCATCATGC	Dcr1-D145N cassette
Dcr1_D145N_R3	GCATGATGACATTCATTGAATATAATTAAATTC	Dcr1-D145N cassette
Dcr1_D937A_dCAPs	TTTCAAAAAAACTGTAATAGAAGCACCCAATTTTAGAAACTAG	Dcr1-D937A dCAPs; SpeI cuts WT
Dcr1_D937A_F	GCAGGCTCCGTAAAACTCTAGACGATCG	Dcr1-D937A cassette
Dcr1_D937A_R	CGATCGTCTAGAGTTTTACGGAGCCTGC	Dcr1-D937A cassette
dcr1_delta_hel_1F	GAATGGATATTTCAAGTTTTCTACTTACTGATGATATCGTCTATGAAG	Dcr1-delta-Hel cassette
dcr1_delta_hel_1R	CTTCATAGACGATATCATCAGTAAGTAGAAAACTTGAAATATCCATTC	Dcr1-delta-Hel cassette
Dcr1_deltaDUF_1F	GTTTGTCTATAAGACCCATACGAATCAGACTAACTGCATACAACCC	Dcr1-delta-DUF cassette
Dcr1_deltaDUF_1R	GGGTTGTATGCAGTTAGTCTGATTCGTATGGGTCTTATAGACAAAC	Dcr1-delta-DUF cassette
Dcr1_deltaPAZ_1F	GGCGACCAATAAGTTTTCAATATGTAATTTAAAAAAATTTTGGATAGTGTCAAC	Dcr1-delta-PAZ cassette
Dcr1_deltaPAZ_1R	GTTGACACTATCCAAAATTTTTTTAAATTACATATTGAAAACTTATTGGTCGCC	Dcr1-delta-PAZ cassette
Dcr1-InF1	TCCGCAGATGTTAAAGCCTG	KO genotype; Also Dcr1-deltaDUF cassette
Dcr1-InR1	CCTACTCCTTACTGGCTTGC	KO genotype
Dcr1_K38A_F	GTAATGTCGCACCAGCGCCCGTTCTC	Dcr1-K38A cassette
Dcr1_K38A_R	GAGAACGGGCGCTGGTGCGACATTAC	Dcr1-K38A cassette
Dcr1_K38R_F	GTAATGTCCTACCAGCGCCCGTTCTC	Dcr1-K38R cassette
Dcr1_K38R_R	GAGAACGGGCGCTGGTAGGACATTAC	Dcr1-K38R cassette
Dcr1-K38R/A-dCAPS	TATCAACTTCACAGCAAGTAAGATC	Dcr1-K38R/A dCAPs with Dcr1_A14; BglII cuts WT
Dcr1_L10	TATGAACGATATCGTAGAGAGCAGC	Dcr1-delta-PAZ, C103, C103-NLS cassettes
Dcr1_L12	TAATTAACCCGGGGATCCGTCGACCCGCTGATAAACGCTGTTTGAAAC	Dcr1-D937A & D1127A cassettes
Dcr1_L13	AAACGAGCTCGAATTCATCGATGATACCGAATGTCCAGTGATAAAAAGCACAG	Dcr1-D937A & D1127A cassettes
Dcr1_L14	GGATCAAGGCAGTTAATTCAACAG	Dcr1-D937A & D1127A cassettes
Dcr1_L15	AACGAGCTCGAATTCATCGATGATACGGTTCCGTAACGAATTGCA	Dcr1-delta-Hel cassette
Dcr1_L18	GAAAGCGCAGCAATGTGTGATGC	Dcr1-C103, C103-NLS cassettes
Dcr1_L19	TAATTAACCCGGGGATCCGTCGACCAATACTGTATATTTCAAGTCTCA	Dcr1-C103, C103-NLS cassettes
Dcr1_L20	AAACGAGCTCGAATTCATCGATGATATCATTTTTTATGACCGCGGCCCTTG	Dcr1-C103, C103-NLS cassettes
Dcr1_L7	TAATTAACCCGGGGATCCGTCGACCTTATGTTGTAAAAAACTACCACCTAC	Dcr1-K38R/A, delta-PAZ, delta-DUF, D145N cassette
Dcr1_L8	AAACGAGCTCGAATTCATCGATGATACGCACTTTAATAAAAAATGATTAAACG	Dcr1-K38R/A, delta-PAZ, delta-DUF, D145N cassette
Dcr1_L9	CCTATGTTCCGATAAGAGCAGGC	Dcr1-K38R/A, delta-PAZ, delta-DUF, D145N cassette
Dcr1_qPCR_2R	CGGTCAATTGCCAGTTCCTC	Dcr1-D145N cassette
Epl1-A3	CTGAGTATTCCTTCCTCAACCCC	Epl1 dCAPs; PstI cuts mutant
Epl1-T449A_dCAPs	GTATTAAAATTAGATAGGGAAGAGTGAGCTG	Epl1 dCAPs with A3; PstI cuts mutant
Erd101_A3	TCAACGTGGGTTGAGGAAAAGC	Erd101 dCAPs; EcoRV cuts WT
Erd101-D176A_dCAPs	AGTGCTTTAGCATATGATGTGAATATTTCAGAAACAATGATA	Erd101 dCAPs with A3; EcoRV cuts WT
Kap113_A3	GCACGAGTTTTGGCAGTTATGC	Kap113 dCAPs; XbaI cuts WT
Kap113-int1_dCAPs	AAAAAGTTGAAAATTCAAAAGATTTTGCTTTGATCGTCTA	Kap113 dCAPs with A3; XbaI cuts WT
Med20_A3	GCCAGCATGCTGGGATTAATGTTTTG	dCAPs primer
Med20_A6	CGGCAGTCCTTTACTATTGAAGGTT	dCAPs primer with Med20_A7 for Med20-3; DraI cuts WT
Med20_A7	CGACGGACTCAGTACCATCGTAA	dCAPs primer with Med20_A6 for Med20-3; DraI cuts WT
Med20_L1	TAAAATTTGAGCTCATATTATGTCTATCTG	Med20 KO cassette
Med20_L2	TAAAATTTGAGCTCATATTATGTCTATCTG	Med20 KO cassette
Med20_L5	AAACGAGCTCGAATTCATCGATGATA/CGCACATAGAATAAAAAAGTATCAAT	Med20 KO cassette
Med20_L6	AATGCTGATTCCATAATCTCATC	Med20 KO cassette
Med20-W37A_dCAPs3	TATTTCTTATGATTGATGATTTCAAGATCTAACTTTGAATTTCAGACATA	dCAPs primer with Med20_A3 for Med20-2; NdeI cuts WT
Med20-Y44S_dCAPs3	AAAAATTCTAAAGTTTTTGGAGTGACAGCATTTCCG	dCAPs primer with Med20_A3 for Med20-1; BspEI cuts mutant
p30_qPCR_F	CCATATCAATTTCCCATGTTCC	RT-qPCR
p30_qPCR_R	CATCAAGCGAGTCGAGATGA	RT-qPCR
p33_qPCR_F	TATCCTGCGTCTCGGTATCC	RT-qPCR
p33_qPCR_R	CTGTTCGTGAATGCTGAGAAAG	RT-qPCR
Pcs2_A3	ATAATTGTAAAAAATTTGTTCATGGCTCTATGTAAACT	Pcs2 dCAPs; PstI cuts mutant
Pcs2-3'utr-dCAPs	ACTGGGTGTTGTAGTTCAAGCTGCTGTAAAAATACCTGCA	Pcs2 dCAPs with Pcs2_A3; PstI cuts mutant
pnmt1-AB	AAACGAGCTCGAATTCATCGATGATATCGCCATAAAAGACAGAATAAGTC	Rnh1 Overexpression
pnmt1-Rnh1	GCACGCTTATTTCCACCCATGATTTAACAAAGCGACTATAAG	Rnh1 Overexpression
Pof1_A3	TCATACTTTCAGTGCTCATATTGGCCC	Pof1-S449C dCAPs; XbaI cuts WT
Pof1-S449C-dCAPs	ATTTTTTCTTCTCGATGTCCCATTGCTTTATTGTGCCGTCCAATGATCTA	Pof1-S449C dCAPs; XbaI cuts WT
Rnh1_InF1	GGAAGTCGCTACTCCTCGTC	Rnh201 KO genotype
Rnh1_InR1	ATTGCTGTCAGAGCGGATGG	Rnh201 KO genotype
Rnh1_L1	AGAGGCCAACAGAGATGAGG	Rnh1 KO cassette
Rnh1_L2	TAATTAACCCGGGGATCCGTCGACCCGGGTTTGCTTATTTACTAGCTG	Rnh1 KO cassette
Rnh1_L5	AAACGAGCTCGAATTCATCGATGATATTGAAAAGTATAGATTCGGAGCTAAG	Rnh1 KO cassette
Rnh1_L6	CTGTGAATGTTCGTTTCAAAACC	Rnh1 KO cassette
Rnh1_Pnmt1	TATAGTCGCTTTGTTAAATCATGGGTGGAAATAAGCGTGC	Rnh1 Overexpression
Rnh1_qPCR_1F	ACGGTCGTATGCTTTGCTTC	RT-qPCR
Rnh1_qPCR_1R	ACCTTTCACCTGATCCGACG	RT-qPCR
Rnh1-L7	AACAACAAGGTGTATCCATCAAGG	Rnh1 Overexpression
Rnh201_InF1	TGTCGCTTACTGTCCAGTCG	Rnh201 KO genotype
Rnh201_InR1	CACTCGGTAGTTCGAGCGTC	Rnh201 KO genotype
Rnh201_L1	CTTGTATGCAGGCTTCGATTGC	Rnh201 KO cassette
Rnh201_L2	TAATTAACCCGGGGATCCGTCGACCAGCGGTACTACGGTAAAACG	Rnh201 KO cassette
Rnh201_L5	AAACGAGCTCGAATTCATCGATGATACATTGCTTCGTGCTTTTGGA	Rnh201 KO cassette
Rnh201_L6	CGAGATTCCACAACAAAGCGG	Rnh201 KO cassette
Rpb1_A3	CACGAGTTTCTTCTGACTGAGGGACATGC	Rpb1-T481K dCAPs; PacI cuts mutant
Rpb1_L10	CCAAGGTAACGTTCTTAGAAGAAACAC	Rpb1-T481K cassette
Rpb1_L7	GATCTTTCTGCTGTATACAGGAATAAATTTATC	Rpb1-T481K cassette
Rpb1_L8	TAATTAACCCGGGGATCCGTCGACCGTGTACTAGCCACCCTGTGATAAAC	Rpb1-T481K cassette
Rpb1_L9	AAACGAGCTCGAATTCATCGATGATACCTATACTGACTTTTCTGCACCGTG	Rpb1-T481K cassette
Rpb1_T481K_F	CCGATTAAACTTGTCAGTTAAGTCTCCTTATAATGCTG	Rpb1-T481K cassette
Rpb1_T481K_R	CAGCATTATAAGGAGACTTAACTGACAAGTTTAATCGG	Rpb1-T481K cassette
Rpb1-T481K_dCAPs	GCCGTACTCGACATTCCGATTAAACTTGTTAATTA	Rpb1-T481K dCAPs; PacI cuts mutant
Rpb2_L10	CAAAGCGTGACGTTTCCACTCC	Rpb2-R1118 cassette
Rpb2_L7	CCCGTTGAAACTCAACAATGCG	Rpb2-R1118 cassette
Rpb2_L8	TAATTAACCCGGGGATCCGTCGACCGATCTTAAAGAAGCTATCATTTATTTACATAAGC	Rpb2-R1118 cassette
Rpb2_L9	AAACGAGCTCGAATTCATCGATGATACGATCATCCTTCTGTATGTTCATGC	Rpb2-R1118 cassette
Rpb2_R1118H_dCAPs_1	ACTCGTCAACCCGTTGAAGGCAGATCTAGAGATGGTGGCGATC	Rpb2-R1118H dCAPs with L8; PvuI cuts WT
Rpb2_R1118H_for	GGTGGCCTTCACTTTGGAGAAATGG	Rpb2-R1118 cassette
Rpb2_R1118H_rev	CCATTTCTCCAAAGTGAAGGCCACC	Rpb2-R1118 cassette
Rpp0_A3	CAAAGTAGCCTCGGAAGGACCA	Rpp0 dCAPs with A3; KpnI cuts WT
Rpp0_A4	CACTGGTATGGAACCCGGTAAGAC	Rpp0 dCAPs with A4; KpnI cuts WT
Sen1_InF1	AGGATCGCACCGTTACCTTC	Sen1 KO genotype
Sen1_InR1	GTCGCTCTTGTTGGCGTATC	Sen1 KO genotype
Sen1_L1	TCGGTGAAACAACGTTTATTTGG	Sen1 KO cassette
Sen1_L2	TAATTAACCCGGGGATCCGTCGACCCCAATGCTGACCCTCTTTACTAG	Sen1 KO cassette
Sen1_L5	AAACGAGCTCGAATTCATCGATGATAGTTGTACCACTAAATACGCATC	Sen1 KO cassette
Sen1_L6	TGGCCTTCTTCACCTATTATAGACTG	Sen1 KO cassette
Tfa2_A3	GCGTTTGATTATGACCAGCACG	Tfa2_L238* dCAPs with A4; DraI cuts WT
Tfa2_A4	GAGTTTCAACAAGTTTGGCATGAGATTC	Tfa2_L238* dCAPs with A3; DraI cuts WT
Tfa2_L10	CAGCTTATTTGAATTCAAATGATGGAC	Tfa2_L238* cassette
Tfa2_L238*_F	ACTTGGAAAATACGGTTAAAAGCCCACTAGCGTGG	Tfa2_L238* cassette
Tfa2_L238*_R	CCACGCTAGTGGGCTTTTAACCGTATTTTCCAAGT	Tfa2_L238* cassette
Tfa2_L7	CTACTAACTAGCTCCCGTGGCC	Tfa2_L238* cassette
Tfa2_L8	AAACGAGCTCGAATTCATCGATGATAGTCGAAATAGAAAGATCAGTTATGTATTGAAAGG	Tfa2_L238* cassette
Tfa2_L9	TAATTAACCCGGGGATCCGTCGACCGCACAAAAGGGAAAGATAAGAATTTCTG	Tfa2_L238* cassette
