# Supplementary material for: Transcription-replication conflict resolution by nuclear RNA interference
Source: Mol Cell. Author manuscript; Available in PMC 2025 Nov 18. (PMC12624956; doi:10.1016/j.molcel.2025.10.003)
Supplement: MMC2 [file NIHMS2119089-supplement-MMC2.csv]

Strain name	Mating type	Genotype	Reference	Use
BR00	h-		972	WT
BR51	h+			WT
BR148	h-	ago-1-D580A::kanMX		Fig. 4F
BR245	h-	dcr1-5 (D908A, D1127A)	Roche et al., 2016	Fig. S6C
BR371	h+	dcr1Δ::hphMX	Roche et al., 2016	Fig. S1G-H, S3B
CC11		dcr1Δ::hphMX sen1Δ::kanMX	This study	Fig. S1G
CC15		dcr1Δ::hphMX dbl8Δ::kanMX	This study	Fig. S1H
FY2317	h+	leu1-32::[hENT1 leu1+] his7-366::[hsv-tk his7+] ura4-D18 ade6-M210	Hodson et al., 2003	Fig. 7B-E
HSK229	h-	3xFLAG-Ago1::natMX6	This study	Ago1 RIP-seq & ChIP-seq
RM52	h+	ade6-DN/N,leu1-32,ura4-DS/E,imr1L::ura4+,otr1R::ade6+, hphMX6-purg1-3FLAG-dcr1	Sonali Bhattacharjee	Fig. 1A, S1A-B
TC45	h-	dcr1-K38R::hphMX	This study	Fig. 3C, F0
TC48	h-	dcr1-K38A::hphMX	This study	Fig. 3C, F0
TC91	h+	rnh1Δ::hphMX	This study	Fig. 1E
TC92	h+	rnh1Δ::hphMX	This study	Fig. 1B,E S1F
TC94	h+	rnh201Δ::natMX	This study	Fig. 1E
TC95	h+	rnh201Δ::natMX	This study	Fig. 1B,E S1F
TC98	h+	hphMX-:pnmt1-rnh1	This study	Fig. S1F
TC119	h-	dcr1-K38R::hphMX	This study	Fig. 3C, F1
TC123	h-	dcr1-K38A::hphMX	This study	Fig. 3C, F1
TC127	h+	rnh1Δ::hphMX rnh201Δ::natMX	This study	Fig. 1E
TC128	h+	rnh1Δ::hphMX rnh201Δ::natMX	This study	Throughout
TC131	h+	mat1PΔ17:LEU2 ura4-DS/E ade6-DN/N leu1-32 otr1R(SphI)::ade6+ imr1L(NcoI)::ura4+ rad51Δ::kanMX	This study	Fig. 3B
TC151	h-	dcr1-K38R::hphMX	This study	Fig. 3C, F2
TC155	h-	dcr1-K38A::hphMX	This study	Fig. 3C, F2
TC167	h+	dcr1Δ::kanMX	This study	Fig. 1E
TC168	h+	dcr1Δ::kanMX	This study	Throughout
TC171	h+	rnh1Δ::hphMX dcr1Δ::kanMX	This study	Fig. 1E
TC172	h+	rnh1Δ::hphMX dcr1Δ::kanMX	This study	Fig. 1B,E
TC175	h+	rnh201Δ::natMX dcr1Δ::kanMX	This study	Fig. 1E
TC176	h+	rnh201Δ::natMX dcr1Δ::kanMX	This study	Fig. 1B,E
TC180		hphMX::pnmt1-rnh1 dcr1Δ::kanMX	This study	Fig. S1F
TC187	h+	rnh1Δ::hphMX rnh201Δ::natMX dcr1Δ::kanMX	This study	Fig. 1E
TC188	h+	rnh1Δ::hphMX rnh201Δ::natMX dcr1Δ::kanMX	This study	Throughout
TC207	h-	dcr1-K38R::hphMX	This study	Fig. 3C, F3
TC211	h-	dcr1-K38A::hphMX	This study	Fig. 3C, F3
TC255	h-	dcr1-K38R::hphMX	This study	Fig. S6C
TC256	h-	dcr1-K38R::hphMX	This study	Fig. 3B, S6E
TC271	h-	dcr1-K38A::hphMX	This study	Fig. S6C
TC272	h-	dcr1-K38A::hphMX	This study	Fig. 3B, S6D, S6E
TC277	h-	dcr1Δ::hphMX	This study	Fig. S6C
TC304	h-	dcr1-ΔPAZ::hphMX	This study	Fig. S6C
TC307	h-	dcr1-ΔDUF::hphMX	This study	Fig. S6C
TC320	h+	rnh201Δ::natMX dcr1-K38R::hphMX	This study	Fig. S6E
TC323	h-	rnh201Δ::natMX dcr1-K38A::hphMX	This study	Fig. S6E
TC326	h-	rnh1Δ::kanMX dcr1-K38R::hphMX	This study	Fig. S6E
TC329	h+	rnh1Δ::kanMX dcr1-K38A::hphMX	This study	Fig. S6E
TC332	h+	rnh1Δ::kanMX rnh201Δ::natMX dcr1-K38R::hphMX	This study	Fig. S6E
TC335	h+	rnh1Δ::kanMX rnh201Δ::natMX dcr1-K38A::hphMX	This study	Fig. S6E
TC338	h+	rnh1Δ::kanMX dcr1-ΔPAZ::hphMX	This study	Fig. S6E
TC342	h+	rnh201Δ::natMX dcr1-ΔPAZ::hphMX	This study	Fig. S6E
TC344	h+	rnh1Δ::kanMX rnh201Δ::natMX dcr1-ΔPAZ::hphMX	This study	Fig. S6E
TC347	h+	rnh1Δ::kanMX dcr1-ΔDUF::hphMX	This study	Fig. S6E
TC351	h+	rnh201Δ::natMX dcr1-ΔDUF::hphMX	This study	Fig. S6E
TC352	h+	rnh1Δ::kanMX rnh201Δ::natMX dcr1-ΔDUF::hphMX	This study	Fig. S6E
TC372	h-	dcr1-ΔHel::hphMX	This study	Fig. S6E
TC375	h-	rnh1Δ::hphMX rnh201Δ::natMX dcr1Δ::kanMX tbp1-D156Y	This study	Fig. S3A
TC378	h-	rnh1Δ::hphMX rnh201Δ::natMX dcr1Δ::kanMX med31-ins	This study	Fig. S3A
TC381	h-	dcr1-ΔC103::hphMX	This study	Fig. S6C
TC383	h-	dcr1-ΔC103-NLS::hphMX	This study	Fig. S6C
TC396	h-	rnh1Δ::hphMX rnh201Δ::natMX dcr1Δ::kanMX	This study	Fig. S3C, S4B-D
TC416	h-	rnh1Δ::hphMX rnh201Δ::natMX dcr1Δ::kanMX tfs1Δ::kanMX	This study	Fig. S3A
TC419	h-	rnh1Δ::hphMX rnh201Δ::natMX dcr1Δ::kanMX mst2Δ::kanMX	This study	Fig. S3A
TC422	h-	rnh1Δ::hphMX rnh201Δ::natMX dcr1Δ::kanMX fcp1-Y580*::kanMX	This study	Fig. S3A
TC564	h-	med20Δ::kanMX	This study	Fig. S4E
TC571	h+	med20-1	This study	Fig. 2A
TC572	h-	epl1-T449A	This study	Fig. S3D
TC575	h-	dcr1Δ::kanMX med20-1	This study	Fig. 2A
TC579	h-	rnh1Δ::hphMX rnh201Δ::natMX med20-1	This study	Fig. 2A
TC583	h-	rnh1Δ::hphMX rnh201Δ::natMX dcr1Δ::kanMX med20-1	This study	Fig. 2A
TC587	h-	dcr1Δ::kanMX epl1-T449A	This study	Fig. S3D
TC591	h-	rnh1Δ::hphMX rnh201Δ::natMX epl1-T449A	This study	Fig. S3D
TC595	h-	rnh1Δ::hphMX rnh201Δ::natMX dcr1Δ::kanMX epl1-T449A	This study	Fig. S3D
TC608	h-	rnh1Δ::hphMX rnh201Δ::natMX dcr1Δ::hphMX	This study	Fig. S3B
TC608	h+	rnh1Δ::hphMX rnh201Δ::natMX dcr1Δ::hphMX	This study	Fig. S4E
TC621	h+	dcr1Δ::hphMX med20Δ::kanMX	This study	Fig. S4E
TC622	h+	rnh1Δ::hphMX rnh201Δ::natMX med20Δ::kanMX	This study	Fig. S4E
TC624	h+	rnh1Δ::hphMX rnh201Δ::natMX dcr1Δ::hphMX med20Δ::kanMX	This study	Fig. S4E
TC644	h+	rpb1-T481K::kanMX6	This study	Fig. 2G
TC648	h+	tfa2-L238*::kanMX	This study	Fig. S3E
TC649	h+	rnh1Δ::hphMX rnh201Δ::natMX rpb1-T481K::kanMX6	This study	Fig. 2G
TC652	h+	dcr1Δ::hphMX rpb1-T481K::kanMX6	This study	Fig. 2G
TC653	h+	rnh1Δ::hphMX rnh201Δ::natMX dcr1Δ::hphMX rpb1-T481K::kanMX6	This study	Fig. 2G
TC654	h+	rnh1Δ::hphMX rnh201Δ::natMX tfa2-L238*::kanMX	This study	Fig. S3E
TC657	h+	dcr1Δ::kanMX tfa2-L238*::kanMX	This study	Fig. S3E
TC661	h-	ago1Δ::hphMX	This study	Fig. 4C-F
TC665	h+	rnh1Δ::hphMX rnh201Δ::natMX dcr1Δ::kanMX tfa2-L238*::kanMX	This study	Fig. S3E
TC673	h-	sen1Δ::kanMX	This study	Fig. S1G
TC677	h-	dbl8Δ::kanMX	This study	Fig. S1H
TC727	h+	leu1-32::[hENT1 leu1+] his7-366::[hsv-tk his7+] ura4-D18 ade6-M210 dcr1Δ::hphMX	This study	Fig. 7C-E
TC730	h+	rnh1Δ::kanMX ago1Δ::hphMX	This study	Fig. 4D
TC733	h-	rnh201Δ::natMX ago1Δ::hphMX	This study	Fig. 4D
TC736	h-	rnh1Δ::kanMX rnh201Δ::natMX ago1Δ::hphMX	This study	Fig. 4D-E
TC748	h+	leu1-32::[hENT1 leu1+] his7-366::[hsv-tk his7+] ura4-D18 ade6-M210 rnh1Δ::kanMX rnh201Δ::natMX	This study	Fig. 7C-E
TC750	h+	leu1-32::[hENT1 leu1+] his7-366::[hsv-tk his7+] ura4-D18 ade6-M210 rnh1Δ::kanMX rnh201Δ::natMX dcr1Δ::hphMX	This study	Fig. 7C-E
TC752		rnh1Δ::hphMX dcr1-5	This study	Fig. S6E
TC753		rnh201Δ::natMX dcr1-5	This study	Fig. S6E
TC755		rnh1Δ::hphMX rnh201Δ::natMX dcr1-5	This study	Fig. S6E
TC757	h+	ago1Δ::hphMX rnh1Δ::hphMX rnh201Δ::natMX dcr1Δ::kanMX	This study	Fig. 4E
TC759	h-	rpb2-R1118H::kanMX	This study	Fig. S3B
TC761	h-	rnh1Δ::hphMX dcr1-ΔHel::hphMX	This study	Fig. S6E
TC763	h+	rnh201Δ::natMX dcr1-ΔHel::hphMX	This study	Fig. S6E
TC765	h-	rnh1Δ::hphMX rnh201Δ::natMX dcr1-ΔHel::hphMX	This study	Fig. S6E
TC767		rnh1Δ::hphMX rnh201Δ::natMX rpb2-R1118H::kanMX	This study	Fig. S3B
TC771		3xFLAG-Ago1::natMX6 dcr1Δ::kanMX	This study	Ago1 RIP-seq & ChIP-seq
TC776		3xFLAG-Ago1::natMX6 dcr1Δ::kanMX	This study	Ago1 RIP-seq & ChIP-seq
TC777	h-	dcr1Δ::hphMX rpb2-R1118H::kanMX	This study	Fig. S3B
TC779	h+	rnh1Δ::hphMX rnh201Δ::natMX dcr1Δ::hphMX rpb2-R1118H::kanMX	This study	Fig. S3B
TC783		3xFLAG-Ago1::natMX6 rnh1Δ::hphMX6 rnh201Δ::natMX6	This study	Ago1 RIP-seq & ChIP-seq
TC785		3xFLAG-Ago1::natMX6 rnh1Δ::hphMX6 rnh201Δ::natMX6	This study	Ago1 RIP-seq & ChIP-seq
TC786		3xFLAG-Ago1::natMX6 rnh1Δ::hphMX6 rnh201Δ::natMX6 dcr1Δ::kanMX	This study	Ago1 RIP-seq & ChIP-seq
TC787		3xFLAG-Ago1::natMX6 rnh1Δ::hphMX6 rnh201Δ::natMX6 dcr1Δ::kanMX	This study	Ago1 RIP-seq & ChIP-seq
TC799	h-	dcr1-D937A::hphMX	This study	Fig. S6E
TC802	h-	dcr1-D1127A::hphMX	This study	Fig. S6E
TC804	h-	dcr1-D145N::hphMX	This study	Fig. S6E
TC811	h-	rnh1Δ::kanMX dcr1-D937A::hphMX	This study	Fig. S6E
TC813	h-	rnh201Δ::natMX dcr1-D937A::hphMX	This study	Fig. S6E
TC815	h-	rnh1Δ::kanMX rnh201Δ::natMX dcr1-D937A::hphMX	This study	Fig. S6E
TC817	h-	rnh1Δ::kanMX dcr1-D1127A::hphMX	This study	Fig. S6E
TC819	h-	rnh201Δ::natMX dcr1-D1127A::hphMX	This study	Fig. S6E
TC821	h-	rnh1Δ::kanMX rnh201Δ::natMX dcr1-D1127A::hphMX	This study	Fig. S6E
TC823	h-	rnh1Δ::kanMX dcr1-D145N::hphMX	This study	Fig. S6E
TC825	h-	rnh201Δ::natMX dcr1-D145N::hphMX	This study	Fig. S6E
TC827	h-	rnh1Δ::kanMX rnh201Δ::natMX dcr1-D145N::hphMX	This study	Fig. S6E
TC841	h-	ago1-D580A::KanMX6 rnh1Δ::hphMX6 rnh201Δ::natMX6	This study	Fig. 4F
TC843	h-	ago1-D580A::KanMX6 dcr1Δ::hphMX6 rnh1Δ::hphMX6 rnh201Δ::natMX6	This study	Fig. 4F
TC844	h-	ago1-D580A::KanMX6 dcr1Δ::hphMX6	This study	Fig. 4F
